# Supplementary material for: Perceptions and Preferences Regarding Opioid Sensor Devices: A Theory-Driven Cross-Sectional Survey of Community Responders and Healthcare Providers
Source: Healthcare (Basel). 2026 Feb 14;14(4):498. doi: 10.3390/healthcare14040498 (PMC12940477; doi:10.3390/healthcare14040498)
Supplement: Supplementary file 1 [file healthcare-14-00498-s001.zip]

Archive with 1 entries (1 files):
- healthcare-4076999-supplementary.pdf
